# Supplementary material for: Identification of a novel link connecting indole‐3‐acetamide with abscisic acid biosynthesis and signaling
Source: New Phytol. 2025 Dec 8;249(5):2452–66. doi: 10.1111/nph.70819 (PMC12873522; doi:10.1111/nph.70819)
Supplement: Supplementary file 3 — Table S2 Primers used in this study. [file NPH-249-2452-s005.xlsx]

## Sheet: Sheet1
Primers used for expression analysis (qPCR)
Name	Sequence (5' - 3')
qPCRGAPC2For	GAGCTGACTACGTTGTTGAG
qPCRGAPC2Rev	GGAGACAATGTCAAGGTCGG
qPCRAPT1For	TCGTGCTGTTCCTTGCAACCG
qPCRAPT1Rev	GCGGAGGAGAAGAGGCGGAGT
qPCRABA3For	TGCTGCTTCAATTGCTGACATCG
qPCRABA3Rev	TGGAAAGTGACGTTGTGTGCATC
qPCRGA2ox2For	ATTGGACCAAACGGTGACGTTG
qPCRGA2ox2Rev	TTCGGCAACCATCTCCAACACC
qPCRGA2ox6For	GGCGTTGGTCAAATAGGTTTCGG
qPCRGA2ox6Rev	TCTCCCATTCGTCAATGCCTGAAG
qPCRMAPKKK18For	GCTTACGGAACAAGCAAAGG
qPCRMAPKKK18Rev	TTGATCCGTCACACTTGTCG
