# Supplementary material for: Identification of a novel link connecting indole‐3‐acetamide with abscisic acid biosynthesis and signaling
Source: New Phytol. 2025 Dec 8;249(5):2452–66. doi: 10.1111/nph.70819 (PMC12873522; doi:10.1111/nph.70819)
Supplement: Supplementary file 5 — Table S4 Transcriptional response to ABA and IAM treatments and Gene ontology (GO) enrichment analyses. Please note: Wiley is not responsible for the content or functionality of any Supporting Information supplied by the authors. Any queries (other than missing material) should be directed to the New Phytologist Central Office. [file NPH-249-2452-s003.xlsx]

## Sheet: VENN analysis
Names	total number	GeneID
ABA & IAM	206	At5g40390
		At3g15670
		At5g37550
		At5g01820
		At3g01290
		At1g55610
		At5g10250
		At1g54100
		At4g01870
		At5g28630
		At2g23590
		At4g24340
		At5g10930
		At3g02480
		At1g07720
		At2g42540
		At1g68570
		At3g28600
		At1g66390
		At2g28780
		At1g11350
		At3g28007
		At2g47780
		At2g42870
		At3g16330
		At5g53970
		At2g23910
		At4g21940
		At2g39350
		At1g02820
		At5g01300
		At4g12320
		At3g52820
		At5g24150
		At1g05100
		At3g48460
		At5g64870
		At1g48100
		At5g02020
		At4g29700
		At5g59220
		At5g43150
		At1g29430
		At5g66110
		At5g13330
		At1g73390
		At3g29575
		At5g41900
		At5g39610
		At4g05100
		At2g39030
		At2g16890
		At5g37300
		At3g46660
		At3g61890
		At1g74670
		At3g04000
		At5g10100
		At1g10640
		At1g69490
		At5g40690
		At1g04220
		At4g35190
		At3g22840
		At4g26080
		At1g79270
		At3g50740
		At4g30460
		At5g41820
		At4g25940
		At5g24120
		At3g56260
		At1g72770
		At1g43160
		At4g17480
		At5g10300
		At1g73480
		At1g69480
		At2g32510
		At1g29440
		At4g11460
		At1g49230
		At1g68850
		At1g79520
		At5g52300
		At5g01950
		At2g41190
		At5g03050
		At1g09090
		At5g04010
		At1g07500
		At4g14400
		At5g04310
		At2g34810
		At4g17460
		At4g10960
		At1g66940
		At1g56600
		At5g39050
		At3g19270
		At1g05680
		At5g15970
		At5g66400
		At2g46680
		At1g79330
		At1g54120
		At2g36770
		At3g54920
		At3g51895
		At3g26320
		At5g13170
		At1g56140
		At3g57010
		At3g16890
		At3g57020
		At3g44990
		At4g04020
		At1g28330
		At1g21270
		At2g03760
		At5g48010
		At4g09500
		At4g09600
		At3g48510
		At2g18300
		At5g24140
		At4g24960
		At4g22920
		At3g58990
		At1g07430
		At1g01240
		At2g39250
		At1g15890
		At3g23740
		At4g14050
		At3g04010
		At5g39580
		At1g51140
		At1g46768
		At1g52890
		At1g22370
		At3g17520
		At4g31910
		At1g01520
		At1g60590
		At5g46590
		At5g04950
		At2g35300
		At1g02205
		At4g38840
		At1g10370
		At1g77450
		At4g34770
		At2g36780
		At3g05130
		At3g01420
		At1g10585
		At3g26290
		At5g06760
		At5g50360
		At1g69260
		At5g53200
		At2g33380
		At5g63140
		At1g29460
		At4g18650
		At1g51940
		At5g57550
		At2g02990
		At5g62480
		At5g61820
		At1g62570
		At3g50970
		At5g54300
		At1g62710
		At1g09530
		At5g44680
		At1g09500
		At1g20070
		At5g15960
		At5g24080
		At2g45570
		At4g37150
		At2g41445
		At5g20250
		At5g49740
		At2g35070
		At1g21790
		At4g34230
		At2g37770
		At2g37760
		At5g04730
		At3g47295
		At5g66690
		At4g21440
		At1g18710
		At1g52690
		At3g17130
		At3g47090
		At2g36750
		At3g55500
		At3g49620
		At5g57050
		At1g05560
		At5g45950
		At4g38850
ABA	1456	At5g22460
		At3g28040
		At2g45840
		At4g25672
		At3g29970
		At4g33550
		At3g42770
		At1g16650
		At3g52830
		At4g18980
		At5g03795
		At5g13900
		At1g17870
		At5g66985
		At3g12510
		At1g19780
		At3g22660
		At1g08920
		At5g35670
		At5g28510
		At2g35060
		At1g65690
		At5g23220
		At3g47320
		At1g17310
		At5g47640
		At5g12460
		At1g29450
		At5g60680
		At5g52190
		At3g15210
		At5g66080
		At5g59630
		At4g17810
		At1g09180
		At5g53710
		At2g40370
		At2g40170
		At1g08570
		At5g46330
		At5g08330
		At2g03770
		At3g10420
		At1g58170
		At1g31630
		At5g40645
		At3g55430
		At3g06500
		At5g01880
		At2g04770
		At1g07090
		At2g01290
		At5g41040
		At1g36640
		At4g20560
		At5g51580
		At4g29600
		At3g17190
		At5g23460
		At2g42850
		At2g22500
		At3g15990
		At3g15790
		At4g17550
		At1g33910
		At3g17000
		At2g33690
		At1g02670
		At5g35090
		At1g02370
		At5g54510
		At5g61590
		At4g21650
		At3g07070
		At1g66400
		At3g46750
		At5g18270
		At1g62620
		At4g17870
		At5g44670
		At5g01670
		At4g15490
		At5g15190
		At5g54840
		At3g44880
		At3g21800
		At2g04830
		At3g43100
		At4g37060
		At4g30470
		At1g78940
		At5g19920
		At5g37385
		At1g66630
		At2g29460
		At5g14990
		At1g43920
		At5g53160
		At5g41170
		At1g28040
		At4g04393
		At1g48660
		At1g01250
		At4g36070
		At1g16130
		At1g50630
		At4g26200
		At1g55760
		At5g26180
		At3g51760
		At4g20250
		At1g30950
		At1g06440
		At1g11050
		At5g66740
		At2g16990
		At1g80820
		At1g08500
		At2g11110
		At4g37290
		At1g78000
		At5g66260
		At4g20650
		At1g02360
		At5g57910
		At1g71880
		At1g53970
		At5g55970
		At2g37440
		At5g36960
		At4g26180
		At3g62590
		At1g07870
		At2g15050
		At3g34299
		At4g35300
		At3g53040
		At1g51480
		At2g29330
		At5g37110
		At1g21910
		At4g23700
		At5g28670
		At5g57040
		At3g29510
		At5g58650
		At2g38760
		At2g15810
		At2g29090
		At3g15350
		At4g37220
		At4g27300
		At1g08670
		At1g76990
		At1g23830
		At1g49430
		At3g06770
		At4g10540
		At1g54420
		At2g23010
		At4g28970
		At5g56070
		At1g53560
		At4g27550
		At3g05780
		At4g12430
		At1g21670
		At1g77690
		At4g16750
		At1g28430
		At5g64260
		At2g23600
		At1g65250
		At1g49730
		At5g60770
		At2g34120
		At1g61750
		At1g18870
		At5g62110
		At4g18220
		At3g59440
		At5g24250
		At2g35390
		At3g12500
		At1g54130
		At1g53430
		At1g56430
		At4g27657
		At3g45530
		At1g56320
		At5g04380
		At1g21110
		At5g62020
		At3g49940
		At3g11410
		At4g36600
		At4g09610
		At1g21400
		At2g35080
		At5g03400
		At4g25692
		At3g54680
		At2g42560
		At4g20220
		At5g63180
		At4g24130
		At4g11200
		At5g11210
		At4g16860
		At2g29350
		At4g21870
		At3g55870
		At4g05200
		At1g30500
		At1g31820
		At2g37380
		At3g57760
		At4g13960
		At5g13130
		At1g17950
		At2g41100
		At3g18230
		At3g51590
		At5g54020
		At3g01260
		At3g44550
		At3g26270
		At1g01900
		At5g64190
		At2g19900
		At3g20200
		At3g63210
		At2g35090
		At5g57810
		At5g56330
		At3g32160
		At3g46770
		At5g65110
		At4g24510
		At4g24350
		At1g71960
		At1g48840
		At4g37070
		At3g53720
		At3g48520
		At2g38195
		At5g04370
		At3g31930
		At2g42280
		At3g61820
		At1g52450
		At2g36440
		At1g11210
		At1g08810
		At3g13610
		At5g59845
		At5g04000
		At5g46660
		At4g28180
		At3g55450
		At5g04190
		At4g03670
		At4g38860
		At5g06530
		At2g37750
		At3g48020
		At1g17420
		At4g16310
		At1g23800
		At2g46310
		At3g63240
		At3g28430
		At1g53580
		At5g13580
		At4g14010
		At3g22260
		At3g26200
		At1g56170
		At1g79900
		At5g57560
		At1g64380
		At5g40460
		At1g25112
		At1g10270
		At4g20580
		At4g11330
		At3g47260
		At1g78680
		At2g40330
		At2g41660
		At4g33905
		At3g28560
		At3g20865
		At5g15180
		At4g36490
		At2g25820
		At3g61810
		At4g20610
		At2g39050
		At3g14067
		At1g17810
		At1g34610
		At2g44880
		At5g20270
		At2g41870
		At1g79840
		At4g10250
		At3g18070
		At5g57780
		At4g35480
		At2g01840
		At5g09970
		At2g07720
		At2g36270
		At1g40123
		At4g15350
		At3g25870
		At4g24000
		At3g30370
		At3g62740
		At3g21620
		At1g74020
		At5g28010
		At3g63040
		At2g45660
		At1g03090
		At1g61210
		At5g17760
		At4g27260
		At5g50100
		At3g12580
		At2g32150
		At2g34440
		At2g45600
		At5g56780
		At3g28910
		At2g30550
		At2g41020
		At2g20070
		At1g73290
		At4g39260
		At2g03130
		At5g39840
		At3g48360
		At1g12130
		At2g37140
		At5g63130
		At5g61810
		At5g05440
		At3g45940
		At3g27330
		At3g30440
		At2g27150
		At2g41230
		At2g22510
		At1g78460
		At5g11110
		At2g42090
		At3g46230
		At3g15570
		At4g02220
		At3g58450
		At5g23190
		At2g35030
		At3g53910
		At4g10500
		At5g64170
		At3g02140
		At3g45640
		At1g31620
		At1g27461
		At1g80160
		At4g32250
		At2g23440
		At5g11940
		At1g18530
		At5g48280
		At2g31980
		At3g08630
		At4g32070
		At3g51000
		At2g30140
		At3g08860
		At1g15320
		At5g52420
		At2g30660
		At2g07750
		At3g27490
		At2g36090
		At4g33070
		At4g15530
		At5g37790
		At3g49270
		At1g21890
		At2g37740
		At2g24540
		At3g10520
		At4g20520
		At2g46270
		At2g14470
		At1g78995
		At1g58180
		At5g02220
		At4g29190
		At1g58270
		At3g56730
		At4g25110
		At1g61950
		At4g12310
		At3g60580
		At2g47030
		At5g62280
		At3g44450
		At5g39520
		At5g22470
		At1g17020
		At4g19230
		At5g66780
		At1g14730
		At1g18100
		At4g01530
		At5g41540
		At4g30960
		At5g52690
		At1g57630
		At2g42790
		At1g52020
		At5g43260
		At2g18230
		At4g19340
		At1g54830
		At5g51850
		At1g28960
		At4g35690
		At2g28400
		At2g37870
		At3g23230
		At4g15480
		At3g49220
		At2g38340
		At3g05340
		At1g33930
		At5g14860
		At1g08230
		At1g73260
		At3g42780
		At5g40420
		At2g20950
		At3g43970
		At1g62914
		At2g11490
		At4g22820
		At2g42480
		At3g48920
		At5g45310
		At1g33060
		At1g02980
		At2g47020
		At2g17000
		At5g27010
		At1g02700
		At1g78270
		At1g19030
		At5g07130
		At4g23450
		At1g56130
		At3g32030
		At5g60240
		At1g04560
		At3g11980
		At4g18080
		At3g21850
		At5g59600
		At1g35663
		At2g31990
		At5g07230
		At5g62630
		At4g28900
		At1g21410
		At1g15960
		At5g14730
		At4g25350
		At5g17480
		At3g11920
		At4g25330
		At1g66830
		At5g47260
		At4g23270
		At5g59480
		At5g25615
		At3g56080
		At1g48320
		At3g28530
		At1g30760
		At3g54700
		At3g15850
		At1g76590
		At1g50720
		At4g19620
		At1g42570
		At1g04830
		At1g64110
		At3g24510
		At2g40480
		At3g22600
		At4g24480
		At5g67030
		At1g62510
		At1g53940
		At3g25450
		At1g75030
		At5g62150
		At4g08420
		At1g07040
		At5g42050
		At3g33377
		At5g14830
		At3g23920
		At1g27200
		At1g73120
		At2g44740
		At1g23700
		At1g28690
		At1g43600
		At3g14840
		At5g48100
		At4g09030
		At5g53120
		At5g10800
		At2g03090
		At3g47080
		At1g03700
		At5g47530
		At1g64780
		At4g14890
		At4g11940
		At1g47765
		At2g04840
		At5g15830
		At1g05310
		At2g26700
		At2g23000
		At3g31410
		At5g19120
		At3g06780
		At5g57790
		At3g14560
		At4g23060
		At2g30740
		At5g19890
		At4g02460
		At2g18910
		At1g69295
		At5g44160
		At4g02360
		At4g36540
		At3g26940
		At1g14960
		At3g06990
		At4g37580
		At3g42730
		At1g23330
		At1g01600
		At5g56310
		At5g52660
		At5g63750
		At4g28703
		At1g11670
		At3g13672
		At5g14120
		At2g06170
		At4g17650
		At1g17550
		At5g17830
		At1g64405
		At2g30220
		At5g42570
		At4g34690
		At4g04540
		At4g21410
		At2g03460
		At3g22370
		At2g47180
		At3g07700
		At5g01520
		At1g08900
		At4g15460
		At5g15010
		At1g06570
		At3g44800
		At3g50350
		At1g73220
		At4g19810
		At2g31700
		At5g28520
		At1g56120
		At2g21420
		At1g54740
		At1g19630
		At3g50170
		At5g28780
		At4g34740
		At1g24851
		At2g21180
		At5g15240
		At4g29950
		At1g13740
		At5g05410
		At3g12820
		At4g17470
		At5g36140
		At4g26540
		At2g31945
		At3g11420
		At4g07340
		At4g36610
		At4g28040
		At2g27990
		At5g57900
		At3g45710
		At4g04570
		At5g04250
		At3g11690
		At3g51750
		At2g38905
		At4g30830
		At1g74660
		At3g51680
		At1g16850
		At3g17220
		At3g42220
		At1g07050
		At3g30360
		At1g48500
		At2g23120
		At5g62490
		At3g23680
		At4g20630
		At1g43610
		At3g45280
		At2g18550
		At3g16990
		At5g07210
		At1g67110
		At3g43350
		At2g06630
		At5g11820
		At1g53440
		At1g31490
		At1g27640
		At2g21220
		At3g53980
		At5g43000
		At1g10480
		At4g37360
		At4g21850
		At1g31320
		At1g22930
		At3g15510
		At5g37540
		At4g08840
		At1g17800
		At3g20270
		At4g37050
		At5g45085
		At5g04390
		At5g23870
		At5g42290
		At5g25460
		At4g24780
		At5g02920
		At1g54160
		At2g22240
		At4g13070
		At3g13110
		At2g46640
		At4g13510
		At3g45160
		At1g63020
		At3g27480
		At5g09520
		At3g43270
		At5g44390
		At3g02150
		At1g11470
		At3g01970
		At4g09410
		At1g55990
		At5g64790
		At1g64170
		At2g30310
		At3g20730
		At2g38940
		At4g25490
		At2g10350
		At2g40310
		At2g28085
		At3g55610
		At5g46500
		At2g39800
		At1g36940
		At2g38310
		At4g20600
		At1g73830
		At4g02314
		At1g72900
		At1g21460
		At4g33150
		At5g46490
		At5g04340
		At4g18340
		At1g72910
		At2g21680
		At5g25190
		At2g30360
		At1g19200
		At1g22160
		At1g03820
		At1g60500
		At1g58330
		At2g18170
		At2g30750
		At2g34130
		At1g30640
		At2g19110
		At5g49730
		At2g39370
		At3g29610
		At4g19690
		At2g39110
		At2g25360
		At1g21220
		At2g36200
		At1g19180
		At2g25890
		At4g33040
		At3g03170
		At5g27340
		At1g05300
		At3g24300
		At1g52970
		At3g45650
		At3g01570
		At2g40990
		At3g19580
		At5g42230
		At1g02310
		At2g18290
		At2g12520
		At2g25625
		At5g49370
		At5g64890
		At1g21120
		At1g02816
		At3g58120
		At2g41400
		At5g63600
		At5g61640
		At2g21100
		At2g30010
		At4g23030
		At2g13160
		At2g15960
		At1g54300
		At1g10740
		At5g45690
		At2g23840
		At3g58290
		At3g25170
		At3g47100
		At4g20550
		At1g51800
		At1g27730
		At4g02280
		At2g19410
		At3g10320
		At5g10580
		At1g28630
		At3g05640
		At4g34990
		At3g43780
		At5g46260
		At1g19210
		At3g50120
		At3g24290
		At1g80110
		At3g16340
		At3g57840
		At2g44370
		At3g02620
		At2g22590
		At4g10955
		At5g05150
		At3g31425
		At1g68765
		At3g02885
		At1g71000
		At1g60570
		At3g11060
		At3g49780
		At2g01900
		At1g32720
		At1g13330
		At4g20590
		At5g50700
		At3g47740
		At1g33600
		At1g63250
		At3g44920
		At3g04070
		At3g50270
		At4g12000
		At4g20780
		At2g04570
		At4g13235
		At1g76170
		At4g34000
		At5g26630
		At1g11000
		At2g23740
		At5g04781
		At3g14440
		At5g35735
		At1g35590
		At1g57670
		At3g30490
		At5g43840
		At5g66170
		At3g55090
		At1g79060
		At3g27870
		At5g07920
		At3g47580
		At3g30680
		At5g07680
		At3g14280
		At3g62090
		At1g78470
		At5g64000
		At3g51860
		At1g30260
		At1g53080
		At1g24280
		At5g20160
		At5g61420
		At1g52430
		At3g50400
		At1g17600
		At4g38420
		At5g45630
		At5g19410
		At3g53960
		At1g32870
		At2g01700
		At2g44000
		At2g41210
		At1g68840
		At3g05580
		At1g26500
		At2g43570
		At1g13420
		At2g41940
		At1g21000
		At1g75960
		At1g05450
		At3g46390
		At5g42340
		At5g55180
		At2g38400
		At4g20540
		At2g31080
		At2g22470
		At1g24600
		At3g10340
		At1g35910
		At1g19230
		At2g14730
		At3g61060
		At4g33600
		At5g51990
		At1g69270
		At3g25855
		At1g68620
		At3g13720
		At5g52310
		At4g02190
		At1g36770
		At1g20030
		At3g55840
		At1g53350
		At4g20570
		At1g50470
		At2g12300
		At1g51090
		At1g16390
		At5g13880
		At3g17790
		At1g77120
		At1g73500
		At2g15870
		At5g26340
		At3g04420
		At3g57540
		At2g17950
		At5g44140
		At1g06160
		At5g40360
		At1g25180
		At1g72540
		At1g61340
		At1g52960
		At5g34780
		At2g43500
		At1g54540
		At2g42530
		At3g14595
		At5g07580
		At1g32560
		At4g22710
		At1g47680
		At1g05400
		At5g49630
		At1g72430
		At4g12030
		At4g15120
		At5g33380
		At4g27790
		At5g43850
		At1g16590
		At2g34830
		At1g64660
		At4g08770
		At4g21020
		At4g35790
		At3g06000
		At4g15610
		At5g04530
		At2g47770
		At5g63790
		At1g25025
		At4g19240
		At5g06040
		At5g07420
		At5g26250
		At1g30700
		At1g03770
		At5g06350
		At1g41825
		At5g43200
		At1g63720
		At5g06330
		At4g25670
		At5g10730
		At4g11880
		At4g03900
		At3g28840
		At5g08240
		At2g41280
		At5g05220
		At5g28310
		At5g13200
		At3g27500
		At2g02630
		At1g44050
		At2g29320
		At2g02020
		At1g01720
		At1g19970
		At1g32670
		At3g46450
		At4g18720
		At2g39870
		At3g24500
		At1g63380
		At4g36670
		At3g57520
		At1g76180
		At1g33475
		At4g17280
		At3g44735
		At1g03390
		At1g59870
		At1g49860
		At1g13990
		At4g03880
		At4g11290
		At1g52160
		At5g12910
		At5g64100
		At3g17280
		At2g26710
		At5g60220
		At4g31860
		At1g75170
		At5g52000
		At4g23300
		At4g30490
		At2g23170
		At2g29450
		At5g03210
		At5g12420
		At5g61160
		At5g16160
		At3g11370
		At4g39670
		At3g25620
		At2g33230
		At4g04180
		At1g52560
		At2g10640
		At1g36060
		At4g01120
		At5g50315
		At5g17490
		At3g53300
		At3g19100
		At1g44120
		At2g36050
		At5g05420
		At4g04370
		At4g32630
		At1g47610
		At3g05630
		At5g10680
		At1g67710
		At5g57240
		At3g45970
		At3g54430
		At1g12845
		At4g17880
		At3g30210
		At1g36160
		At4g12432
		At1g09320
		At5g59320
		At1g47960
		At5g45850
		At2g17230
		At1g61890
		At1g35380
		At3g07530
		At4g19260
		At2g46040
		At2g26440
		At2g21210
		At2g27950
		At2g17840
		At1g06990
		At1g78360
		At5g17850
		At4g23050
		At2g17680
		At2g46360
		At3g03470
		At3g09910
		At5g66650
		At1g65190
		At3g13760
		At5g57610
		At1g01470
		At3g02940
		At2g01430
		At5g10230
		At5g25530
		At5g15210
		At5g43110
		At1g60190
		At5g45960
		At1g33440
		At1g69530
		At2g29380
		At3g45660
		At5g39720
		At3g02610
		At5g65970
		At3g11430
		At3g45300
		At2g43140
		At3g19550
		At3g17110
		At5g36650
		At5g02890
		At5g17270
		At3g42430
		At3g05770
		At1g60470
		At5g04080
		At2g19050
		At2g23720
		At5g07010
		At1g52200
		At5g58784
		At4g26140
		At5g19875
		At5g43580
		At1g17750
		At1g77870
		At5g47980
		At1g20440
		At5g47040
		At4g04120
		At4g17245
		At3g16690
		At1g66170
		At5g02420
		At1g01190
		At3g10910
		At1g13790
		At5g22900
		At5g04120
		At2g27550
		At4g08850
		At5g39860
		At3g05150
		At5g27780
		At3g22830
		At1g64820
		At3g50750
		At1g35230
		At3g12203
		At5g18130
		At5g25110
		At1g14970
		At2g31035
		At3g60780
		At5g59000
		At1g78610
		At1g65390
		At4g36110
		At5g23020
		At3g20280
		At2g19810
		At1g04050
		At5g45650
		At2g39450
		At2g33330
		At1g61760
		At1g03870
		At4g32770
		At5g40850
		At4g36170
		At2g27070
		At5g54230
		At5g55680
		At1g72930
		At1g36810
		At2g38220
		At1g72220
		At5g64710
		At1g60000
		At4g33950
		At1g32960
		At1g59800
		At5g43450
		At2g13720
		At1g74220
		At2g32560
		At2g04350
		At5g06400
		At2g34610
		At3g09770
		At1g19890
		At3g56880
		At2g21200
		At3g63060
		At4g23880
		At2g32800
		At2g18700
		At5g40590
		At1g23320
		At4g34650
		At2g26570
		At4g22240
		At2g03360
		At5g23170
		At1g52190
		At4g20640
		At2g14550
		At5g50720
		At1g05340
		At5g01600
		At3g61450
		At1g70420
		At2g17060
		At4g03970
		At4g38060
		At1g08930
		At1g02470
		At3g24310
		At5g14470
		At5g50600
		At1g29395
		At1g37110
		At4g09380
		At1g67300
		At1g08890
		At5g55580
		At5g62080
		At1g34100
		At3g12830
		At2g47270
		At4g11760
		At3g10912
		At1g50960
		At2g13870
		At1g42393
		At2g33590
		At1g77000
		At3g16960
		At1g31750
		At3g04240
		At1g24010
		At2g21655
		At5g54080
		At3g20015
		At3g12700
		At3g24520
		At4g20530
		At1g73600
		At1g68520
		At1g02660
		At3g05460
		At5g56040
		At5g34450
		At5g37750
		At1g12520
		At5g40430
		At4g20700
		At4g22690
		At5g58160
		At4g04660
		At5g39130
		At1g77730
		At4g39210
		At2g29770
		At2g28250
		At1g47730
		At4g31830
		At2g46130
		At4g34950
		At4g27110
		At5g59080
		At4g18210
		At1g24620
		At5g35640
		At5g62360
		At5g26010
		At3g09640
		At5g37500
		At1g42200
		At5g28130
		At4g19820
		At3g09170
		At1g01120
		At4g11570
		At5g12930
		At2g07692
		At3g23085
		At3g29780
		At1g46336
		At3g57800
		At2g04032
		At4g00280
		At3g44210
		At3g23550
		At1g60080
		At4g20620
		At5g15860
		At4g17840
		At1g20450
		At2g44790
		At2g10610
		At1g75880
		At1g08630
		At1g78070
		At4g37970
		At1g23040
		At5g44910
		At5g02230
		At2g29790
		At1g63370
		At5g66460
		At2g16610
		At5g60630
		At4g19030
		At3g42290
		At2g40610
		At1g49000
		At1g06710
		At3g44540
		At5g42200
		At2g22190
		At1g52850
		At5g08250
		At5g65990
		At1g49450
		At2g21820
		At1g09520
		At4g26040
		At2g18050
		At4g23920
		At4g12580
		At4g38400
		At2g35730
		At5g62470
		At5g47220
		At4g16640
		At4g28110
		At1g60180
		At2g26620
		At5g05390
		At5g45810
		At2g36640
		At3g45340
		At5g03190
		At2g03200
		At3g60220
		At1g72610
		At5g03080
		At4g27730
		At4g05250
		At1g53170
		At2g14320
		At1g23690
		At3g22210
		At4g03140
		At2g01670
		At2g40435
		At2g48140
		At1g34650
		At2g17820
		At1g66760
		At5g47910
		At1g77655
		At1g20135
		At4g23750
		At5g15360
		At1g59930
		At3g25650
		At4g40010
		At2g29300
		At4g11350
		At1g06830
		At2g27160
		At1g58300
		At1g78500
		At2g42200
		At2g37900
		At2g15260
		At2g16700
		At5g02760
		At5g20830
		At1g03790
		At1g02400
		At4g34710
		At1g59770
		At2g04300
		At3g52800
		At3g12860
		At5g24820
		At3g10100
		At5g25180
		At3g44930
		At1g70170
		At1g04330
		At5g48800
		At3g30396
		At4g25690
		At1g13680
		At3g06750
		At3g16800
		At5g17860
		At3g06070
		At3g44500
		At1g17744
		At1g62610
		At4g05020
		At2g47040
		At5g44416
		At2g41510
		At5g01720
		At1g73602
		At3g11110
		At2g36040
		At1g06970
		At5g46770
		At4g23493
		At3g07350
		At4g10390
		At5g37280
		At2g25530
		At1g07130
		At2g04040
		At4g30850
		At5g09620
		At5g57180
		At3g20300
		At5g07330
		At2g21590
		At5g09530
		At1g64890
		At3g22620
		At5g37440
		At4g26600
		At1g61590
		At5g49280
		At4g17930
		At1g44510
		At5g11650
		At1g53270
		At1g67360
		At2g31730
		At5g14130
		At4g03790
		At2g05450
		At2g23180
		At1g29620
		At2g16660
		At2g06255
		At3g21890
		At1g68500
		At3g19660
		At5g28680
		At3g14070
		At4g02090
		At3g42340
		At5g59640
		At5g53990
		At4g15390
		At1g49810
		At2g41390
		At4g19730
		At5g10520
		At2g40530
		At2g43580
		At2g02710
		At3g09870
		At1g58360
		At3g13230
		At1g76620
		At4g29710
		At4g34480
		At3g04450
		At5g53870
		At1g10520
		At4g22430
		At5g12840
		At5g59310
		At5g57220
		At4g23540
		At4g26090
		At1g05530
		At5g49620
		At1g22640
		At4g27410
		At1g29195
IAM	814	At3g53420
		At1g70850
		At5g06690
		At5g23240
		At1g10550
		At5g24420
		At3g07980
		At5g23210
		At5g28237
		At1g17100
		At1g30100
		At1g53160
		At1g65010
		At5g64700
		At1g03100
		At3g20340
		At4g08590
		At5g05890
		At4g27570
		At4g36240
		At1g69588
		At5g09461
		At5g53760
		At5g49340
		At1g53470
		At4g18630
		At4g34210
		At2g42370
		At5g10430
		At2g41290
		At2g18010
		At4g21910
		At1g71890
		At5g01870
		At1g56580
		At5g10040
		At5g18080
		At1g45191
		At1g80660
		At4g17615
		At2g41250
		At5g66640
		At4g33666
		At5g66900
		At2g41240
		At5g39020
		At3g49900
		At2g31870
		At1g54280
		At2g30230
		At3g61220
		At5g20260
		At4g08570
		At4g24700
		At4g14060
		At4g31330
		At3g61680
		At2g06850
		At2g20800
		At2g21640
		At1g32900
		At3g23870
		At4g16960
		At3g55130
		At3g16175
		At3g03341
		At3g55240
		At1g55450
		At3g27250
		At5g19780
		At1g32415
		At3g52770
		At1g06515
		At2g22980
		At3g09035
		At1g62560
		At5g19440
		At3g11480
		At4g38070
		At1g29500
		At3g55110
		At4g25020
		At4g33930
		At5g22250
		At2g18000
		At3g01830
		At1g62540
		At2g16005
		At2g37040
		At3g43850
		At3g01060
		At3g21330
		At4g14365
		At3g05180
		At3g48260
		At4g20260
		At2g25770
		At5g60100
		At3g02500
		At4g10150
		At1g51780
		At2g19650
		At4g01430
		At1g10460
		At1g63080
		At1g70580
		At5g41050
		At5g45790
		At1g19490
		At2g37100
		At4g13820
		At2g22200
		At5g54690
		At1g10060
		At5g02160
		At3g18900
		At4g02070
		At3g57730
		At2g37070
		At1g62760
		At4g19520
		At5g47370
		At1g10960
		At1g16420
		At3g02010
		At5g63810
		At5g44005
		At3g19240
		At2g24600
		At1g65450
		At5g51810
		At5g64230
		At2g45180
		At2g29065
		At3g28070
		At2g11810
		At1g79440
		At1g08830
		At1g72030
		At2g14580
		At4g16940
		At4g12490
		At1g55960
		At5g02930
		At1g60530
		At3g59310
		At3g02410
		At3g22231
		At1g29420
		At1g05820
		At1g65480
		At1g16410
		At1g56220
		At4g30140
		At4g01080
		At4g01130
		At2g44810
		At4g01070
		At4g19540
		At1g78280
		At2g25240
		At4g16590
		At1g34760
		At1g20160
		At5g07590
		At4g22530
		At4g04955
		At2g42920
		At3g63050
		At5g42760
		At3g23110
		At5g11610
		At1g22330
		At3g27970
		At4g34550
		At3g43960
		At5g24640
		At4g33467
		At5g19730
		At3g26490
		At5g13930
		At3g09600
		At4g23400
		At1g51420
		At1g04570
		At5g53220
		At5g24510
		At3g16180
		At4g00430
		At3g01345
		At4g39940
		At5g06610
		At1g22500
		At4g16690
		At5g41750
		At4g10120
		At4g22620
		At3g14460
		At5g38940
		At3g55120
		At4g27850
		At2g40160
		At5g44410
		At4g38960
		At5g51790
		At5g52390
		At4g38550
		At5g06570
		At5g15600
		At2g38870
		At2g45580
		At5g32450
		At2g30820
		At5g24240
		At2g30370
		At2g33990
		At5g52570
		At4g39770
		At5g46520
		At2g28870
		At1g78290
		At4g38560
		At4g31050
		At1g70270
		At2g41990
		At1g22740
		At3g15354
		At1g32940
		At4g29050
		At3g28270
		At4g23180
		At1g74580
		At2g24645
		At5g24155
		At2g23560
		At5g55120
		At5g15850
		At5g09570
		At2g36854
		At3g48180
		At5g38700
		At3g23800
		At3g47500
		At1g07010
		At3g55290
		At4g00238
		At5g43440
		At3g54000
		At2g37180
		At3g18010
		At4g39800
		At1g56710
		At1g51440
		At2g31560
		At3g21760
		At5g60890
		At3g21870
		At1g19025
		At1g52855
		At4g08870
		At5g48290
		At5g14920
		At1g67035
		At1g12730
		At3g06490
		At1g26560
		At5g01200
		At3g24420
		At2g32140
		At4g14560
		At2g34080
		At1g11545
		At4g15070
		At2g30890
		At5g08640
		At4g00910
		At4g08040
		At2g15020
		At1g72645
		At5g40450
		At5g06930
		At4g35160
		At2g45120
		At4g35770
		At5g18020
		At3g41762
		At5g42250
		At4g19530
		At1g34060
		At5g58350
		At4g01895
		At2g31865
		At4g39580
		At5g66270
		At2g34720
		At5g65890
		At5g25130
		At5g03120
		At1g05540
		At2g34510
		At1g62030
		At1g67260
		At5g59540
		At2g05810
		At1g10340
		At3g59010
		At2g38255
		At3g03840
		At5g19650
		At1g61120
		At1g66540
		At4g10330
		At3g45290
		At3g15540
		At2g21320
		At1g56540
		At5g54400
		At1g32350
		At5g05830
		At3g03190
		At1g27460
		At5g20410
		At2g14560
		At4g08470
		At1g26945
		At5g17300
		At2g39980
		At2g31380
		At5g01260
		At4g35090
		At1g01060
		At1g10990
		At1g57980
		At2g32280
		At3g47570
		At1g80340
		At2g17780
[truncated: 477 more rows]

## Sheet: GO term analysis 206 genes
Enrichment FDR	nGenes	Pathway Genes	Fold Enrichment	Pathway	Genes
1.76E-21	33	418	10.59	GO:0009414 response to water deprivation	LTI30 RAB18 LEA7 COR15A LEA3 UGT74E2 RAP2.6 ALDH7B4 GolS2 RD20 AKR4C8 ChlAKR HB-7 AT3G02480 AT3G17520 HB-12 HVA22D SR1 Rap2.6L KIN1 KIN2 WSD1 SIP1 LTI65 HAI1 CER1 ERD9 RAP2.1 NAC019 LEA18 AT2G47780 LEA4-5 ABI2
2.68E-21	33	429	10.32	GO:0009415 response to water	LTI30 RAB18 LEA7 COR15A LEA3 UGT74E2 RAP2.6 ALDH7B4 GolS2 RD20 AKR4C8 ChlAKR HB-7 AT3G02480 AT3G17520 HB-12 HVA22D SR1 Rap2.6L KIN1 KIN2 WSD1 SIP1 LTI65 HAI1 CER1 ERD9 RAP2.1 NAC019 LEA18 AT2G47780 LEA4-5 ABI2
1.69E-20	33	459	9.64	GO:0001101 response to acid chemical	LTI30 RAB18 LEA7 COR15A LEA3 UGT74E2 RAP2.6 ALDH7B4 GolS2 RD20 AKR4C8 ChlAKR HB-7 AT3G02480 AT3G17520 HB-12 HVA22D SR1 Rap2.6L KIN1 KIN2 WSD1 SIP1 LTI65 HAI1 CER1 ERD9 RAP2.1 NAC019 LEA18 AT2G47780 LEA4-5 ABI2
3.31E-19	35	590	7.96	GO:0009737 response to abscisic acid	AFP1 AFP3 LTI30 RAB18 MAPKKK18 HAB1 MAPKKK17 ABI1 LTI65 ABI2 RAP2.6 ALDH7B4 GolS2 RD20 COR15A HB-7 HB-12 FIB MYB74 HVA22D BAT1 SR1 SAG29 Rap2.6L KIN1 KIN2 WSD1 NAC6 HAI1 UGT74E2 HAI2 LYK3 DOX1 PPR40 NAC096
4.50E-19	35	599	7.84	GO:0097305 response to alcohol	AFP1 AFP3 LTI30 RAB18 MAPKKK18 HAB1 MAPKKK17 ABI1 LTI65 ABI2 RAP2.6 ALDH7B4 GolS2 RD20 COR15A HB-7 HB-12 FIB MYB74 HVA22D BAT1 SR1 SAG29 Rap2.6L KIN1 KIN2 WSD1 NAC6 HAI1 UGT74E2 HAI2 LYK3 DOX1 PPR40 NAC096
3.15E-12	23	400	7.71	GO:0009409 response to cold	LTI30 RAB18 LEA7 COR15A LEA4-5 KIN1 KCS3 RAP2.6 RD20 AKR4C8 ChlAKR ELIP1 FIB HVA22D AT4G38840 SR1 Rap2.6L DIN10 LTI65 RAP2.1 GolS2 ACD6 ABI1
2.64E-17	32	557	7.71	GO:0006970 response to osmotic stress	LEA3 KCS2 MAPKKK18 UGT74E2 RAP2.6 ALDH7B4 GolS2 SOT12 MAPKKK17 RD20 AKR4C8 ChlAKR COR15A AT3G28600 HB-12 MYB102 HVA22D SR1 KIN1 KIN2 WSD1 NAC6 LTI65 ERD9 LEA18 PPR40 SIS LEA4-5 SAG29 Rap2.6L SIGE ABI2
2.09E-16	36	790	6.11	GO:0010035 response to inorganic substance	LTI30 RAB18 LEA7 COR15A LEA3 UGT74E2 RAP2.6 ALDH7B4 GolS2 RD20 AKR4C8 ChlAKR HB-7 DOX1 AT3G02480 AT3G17520 HB-12 HVA22D SR1 CIPK5 Rap2.6L KIN1 KIN2 WSD1 NAC6 SIP1 LTI65 HAI1 CER1 ERD9 RAP2.1 NAC019 LEA18 AT2G47780 LEA4-5 ABI2
4.94E-09	21	474	5.94	GO:0009651 response to salt stress	LEA3 UGT74E2 RAP2.6 ALDH7B4 GolS2 SOT12 RD20 AKR4C8 ChlAKR COR15A AT3G28600 HVA22D SR1 WSD1 NAC6 LTI65 ERD9 PPR40 SIS Rap2.6L SIGE
8.90E-19	43	999	5.77	GO:0033993 response to lipid	AFP1 AFP3 LTI30 AT5G04010 RAB18 MAPKKK18 HAB1 GASA6 HBI1 MAPKKK17 PAR1 GASA3 ABI1 LTI65 ABI2 RAP2.6 ALDH7B4 GolS2 RD20 AT2G34810 NATA1 COR15A HB-7 HB-12 FIB MYB74 HVA22D BAT1 SR1 SAG29 Rap2.6L KIN1 KIN2 WSD1 NAC6 HAI1 UGT74E2 HAI2 PIF3 LYK3 DOX1 PPR40 NAC096
1.47E-09	25	648	5.17	GO:0009266 response to temperature stimulus	LTI30 RAB18 LEA7 COR15A LEA4-5 KIN1 KCS3 RAP2.6 RD20 AKR4C8 ChlAKR ELIP1 FIB HVA22D AT4G38840 SR1 Rap2.6L DIN10 LTI65 RBOHB RAP2.1 GolS2 ACD6 ABI1 ABI2
1.03E-24	63	1679	5.03	GO:1901700 response to oxygen-containing compound	AFP1 AFP3 LTI30 AT5G04010 RAB18 MAPKKK18 WAK2 LEA7 COR15A ACD6 HAB1 GASA6 HBI1 MAPKKK17 PAR1 GASA3 ABI1 LTI65 ABI2 LEA3 UGT75B1 UGT74E2 ERD9 SD1-13 DYL1 RAP2.6 ALDH7B4 GolS2 RD20 AT2G34810 AKR4C8 ChlAKR NATA1 HB-7 DOX1 AT3G02480 AT3G17520 HB-12 FIB MYB74 HVA22D BAT1 SR1 SAG29 Rap2.6L KIN1 KIN2 WSD1 NAC6 SIP1 HAI1 CER1 HAI2 PIF3 RAP2.1 LYK3 NAC019 SOT12 LEA18 AT2G47780 PPR40 LEA4-5 NAC096
4.30E-18	53	1639	4.34	GO:0009725 response to hormone	BRL1 AFP1 AFP3 LTI30 AT5G04010 RAB18 MAPKKK18 AT1G29430 SAUR63 AT1G29460 RAP2.6 RAP2.1 HAB1 GASA6 HBI1 MAPKKK17 SNZ PAR1 GASA3 ABI1 AT4G34770 AT4G38840 SAUR15 Rap2.6L LTI65 ABI2 ERD9 ALDH7B4 GolS2 RD20 AT2G34810 NATA1 COR15A HB-7 HB-12 FIB MYB74 HVA22D BAT1 SR1 SAG29 KIN1 KIN2 WSD1 NAC6 HAI1 UGT74E2 HAI2 PIF3 LYK3 DOX1 PPR40 NAC096
5.38E-06	19	594	4.29	GO:0071396 cellular response to lipid	AT5G04010 MAPKKK18 HAB1 GASA6 HBI1 MAPKKK17 PAR1 GASA3 ABI1 ABI2 SAG29 LTI65 HAI1 UGT74E2 HAI2 PIF3 LYK3 NAC096 AFP1
8.53E-18	53	1669	4.26	GO:0009719 response to endogenous stimulus	BRL1 AFP1 AFP3 LTI30 AT5G04010 RAB18 MAPKKK18 AT1G29430 SAUR63 AT1G29460 RAP2.6 RAP2.1 HAB1 GASA6 HBI1 MAPKKK17 SNZ PAR1 GASA3 ABI1 AT4G34770 AT4G38840 SAUR15 Rap2.6L LTI65 ABI2 ERD9 ALDH7B4 GolS2 RD20 AT2G34810 NATA1 COR15A HB-7 HB-12 FIB MYB74 HVA22D BAT1 SR1 SAG29 KIN1 KIN2 WSD1 NAC6 HAI1 UGT74E2 HAI2 PIF3 LYK3 DOX1 PPR40 NAC096
5.25E-07	28	1076	3.49	GO:0032870 cellular response to hormone stimulus	BRL1 AT5G04010 MAPKKK18 AT1G29430 SAUR63 AT1G29460 RAP2.6 RAP2.1 HAB1 GASA6 HBI1 MAPKKK17 SNZ PAR1 GASA3 ABI1 SAUR15 Rap2.6L ABI2 SAG29 LTI65 HAI1 UGT74E2 HAI2 PIF3 LYK3 NAC096 AFP1
2.22E-06	26	1014	3.44	GO:0009755 hormone-mediated signaling pathway	BRL1 AT5G04010 MAPKKK18 AT1G29430 SAUR63 AT1G29460 RAP2.6 RAP2.1 HAB1 GASA6 HBI1 MAPKKK17 SNZ PAR1 GASA3 ABI1 SAUR15 Rap2.6L ABI2 LTI65 HAI1 HAI2 PIF3 LYK3 NAC096 AFP1
9.05E-07	28	1107	3.39	GO:0071495 cellular response to endogenous stimulus	BRL1 AT5G04010 MAPKKK18 AT1G29430 SAUR63 AT1G29460 RAP2.6 RAP2.1 HAB1 GASA6 HBI1 MAPKKK17 SNZ PAR1 GASA3 ABI1 SAUR15 Rap2.6L ABI2 SAG29 LTI65 HAI1 UGT74E2 HAI2 PIF3 LYK3 NAC096 AFP1
3.25E-07	31	1263	3.29	GO:0071310 cellular response to organic substance	BRL1 AT5G04010 ACD6 MAPKKK18 AT1G29430 SAUR63 AT1G29460 RAP2.6 RAP2.1 HAB1 GASA6 HBI1 MAPKKK17 SNZ PAR1 GASA3 ABI1 SAUR15 Rap2.6L ABI2 SD1-13 DOX1 SAG29 LTI65 HAI1 UGT74E2 HAI2 PIF3 LYK3 NAC096 AFP1
2.31E-06	36	1791	2.70	GO:0070887 cellular response to chemical stimulus	DIN10 BRL1 AT5G04010 ACD6 MAPKKK18 RBOHB AT1G29430 SAUR63 AT1G29460 RAP2.6 RAP2.1 AT1G68850 HAB1 GASA6 HBI1 MAPKKK17 SNZ PAR1 DOX1 GASA3 ABI1 SAUR15 Rap2.6L AT5G39580 ABI2 UGT74E2 SD1-13 SAG29 LTI65 HAI1 HAI2 PIF3 LYK3 SIGE NAC096 AFP1

## Sheet: MF GO  DEGs IAM treat. ami1 
#-------------------------------------------------------------------------------								#-------------------------------------------------------------------------------				#-------------------------------------------------------------------------------				#-------------------------------------------------------------------------------				#-------------------------------------------------------------------------------				#-------------------------------------------------------------------------------				#-------------------------------------------------------------------------------				#-------------------------------------------------------------------------------				#-------------------------------------------------------------------------------				#-------------------------------------------------------------------------------				#-------------------------------------------------------------------------------				#-------------------------------------------------------------------------------
#Differentielly expressed genes from RNAseq (Ortiz-García et al. 2022; 10.3389/fpls.2022.928386)								#Differentielly expressed genes from RNAseq				#Differentielly expressed genes from RNAseq				#Differentielly expressed genes from RNAseq				#Differentielly expressed genes from RNAseq				#Differentielly expressed genes from RNAseq				#Differentielly expressed genes from RNAseq				#Differentielly expressed genes from RNAseq				#Differentielly expressed genes from RNAseq				#Differentielly expressed genes from RNAseq				#Differentielly expressed genes from RNAseq				#Differentielly expressed genes from RNAseq
#ami1 IAM vs wt ctrl
#p values adjustment: fdr								#p values adjustment: fdr				#p values adjustment: fdr				#p values adjustment: fdr				#p values adjustment: fdr				#p values adjustment: fdr				#p values adjustment: fdr				#p values adjustment: fdr				#p values adjustment: fdr				#p values adjustment: fdr				#p values adjustment: fdr				#p values adjustment: fdr
#FDR filtered (q-value < 0.05)								#FDR filtered (q-value < 0.05)				#FDR filtered (q-value < 0.05)				#FDR filtered (q-value < 0.05)				#FDR filtered (q-value < 0.05)				#FDR filtered (q-value < 0.05)				#FDR filtered (q-value < 0.05)				#FDR filtered (q-value < 0.05)				#FDR filtered (q-value < 0.05)				#FDR filtered (q-value < 0.05)				#FDR filtered (q-value < 0.05)				#FDR filtered (q-value < 0.05)
#Expression threshold (log2FC > 1)								#Expression threshold (log2FC > 1)				#Expression threshold (log2FC > 1)				#Expression threshold (log2FC > 1)				#Expression threshold (log2FC > 1)				#Expression threshold (log2FC > 1)				#Expression threshold (log2FC > 1)				#Expression threshold (log2FC > 1)				#Expression threshold (log2FC > 1)				#Expression threshold (log2FC > 1)				#Expression threshold (log2FC > 1)				#Expression threshold (log2FC > 1)
#-------------------------------------------------------------------------------								#-------------------------------------------------------------------------------				#-------------------------------------------------------------------------------				#-------------------------------------------------------------------------------				#-------------------------------------------------------------------------------				#-------------------------------------------------------------------------------				#-------------------------------------------------------------------------------				#-------------------------------------------------------------------------------				#-------------------------------------------------------------------------------				#-------------------------------------------------------------------------------				#-------------------------------------------------------------------------------				#-------------------------------------------------------------------------------
Enrichment FDR	nGenes	Pathway Genes	Fold Enrichment	Pathway	Genes
3.75096e-08	24	181	5.13817	GO:0046527 Glucosyltransferase activity	UGT75B1 UGT74E2 UGT85A5 UGT74F2 UGT76E12 UGT76E11 AT4G14090 AT5G05890 UGT73C1 UGT73C6 UGT71B1 UGT72E1 GT72B1 ATSPS4F VTC2 UGT78D2 VTC5 XTH33 XTH8 GBSS1 XTH4 CSLB03 CSLB04 XTH31
1.1617e-07	30	302	3.84937	GO:0008194 Udp-glycosyltransferase activity	UGT75B1 UGT74E2 UGT85A5 UGT74F2 UGT76E12 UGT76E11 AT4G14090 AT5G05890 GolS3 GolS2 UGT73C1 UGT73C6 UGT71B1 HYR1 UGT72E1 GT72B1 ATSPS4F VTC2 UGT78D2 UF3GT VTC5 GBSS1 MGDC AT2G16890 CSLB03 CSLB04 AT2G36770 AT2G36780 AT4G09500 MGD2
1.90901e-07	20	143	5.41963	GO:0035251 Udp-glucosyltransferase activity	UGT75B1 UGT74E2 UGT85A5 UGT74F2 UGT76E12 UGT76E11 AT4G14090 AT5G05890 UGT73C1 UGT73C6 UGT71B1 UGT72E1 GT72B1 ATSPS4F VTC2 UGT78D2 VTC5 GBSS1 CSLB03 CSLB04
1.24094e-06	31	364	3.30017	GO:0016758 Hexosyltransferase activity	UGT75B1 UGT74E2 UGT85A5 CSLB03 CSLB04 UGT74F2 UGT76E12 UGT76E11 ATCSLA15 AT4G14090 AT5G05890 SIP1 GolS3 GolS2 UGT73C1 UGT73C6 UGT71B1 UGT72E1 GT72B1 ATSPS4F VTC2 UGT78D2 VTC5 XTH33 XTH8 GBSS1 XTH4 MGDC XTH31 DIN10 MGD2
9.15713e-06	41	629	2.52586	GO:0016757 Glycosyltransferase activity	UGT75B1 UGT74E2 GolS3 UGT85A5 GolS2 CSLB03 CSLB04 UGT74F2 UGT76E12 UGT76E11 ATCSLA15 AT4G14090 AT5G05890 SIP1 UGT73C1 UGT73C6 UGT71B1 HYR1 UGT72E1 GT72B1 ATSPS4F VTC2 UGT78D2 UF3GT VTC5 XTH33 XTH8 GBSS1 XTH4 MGDC AT2G16890 AT2G36770 AT2G36780 XTH31 AT4G09500 AT5G11610 AT5G14550 DIN10 AT5G20260 MGD2 SRO5
2.64699e-05	31	424	2.83316	GO:0016705 Oxidoreductase activity acting on paired donors with incorporation or reduction of molecular oxygen	CER1 CYP79F2 CYP79F1 GA3OX2 CYP79B3 CYP707A4 CYP71B26 CYP71B36 F3H SQE3 TT7 FLS1 SQP1 GA20OX2 FMO GS-OX2 FMO GS-OX3 FMO GS-OX4 FMO GS-OX1 AT2G36690 FADA CYP71B2 CYP76C2 CYP71A22 CYP706A6 LDOX CYP96A12 AT5G24155 CYP71B12 CYP715A1 CYP94B1 AT5G43440
4.07829e-05	4	4	38.7504	GO:0080103 4-methylthiopropyl glucosinolate s-oxygenase activity	FMO GS-OX2 FMO GS-OX3 FMO GS-OX4 FMO GS-OX1
5.44558e-05	11	64	6.66022	GO:0080043 Quercetin 3-o-glucosyltransferase activity	UGT75B1 UGT74E2 UGT85A5 UGT74F2 UGT76E12 UGT76E11 AT4G14090 AT5G05890 UGT73C6 UGT71B1 UGT78D2
0.000109252	26	348	2.89514	GO:0004497 Monooxygenase activity	CER1 CYP79F2 CYP79F1 CYP79B3 RD20 CYP707A4 CYP71B26 CYP71B36 SQE3 TT7 SQP1 CYP715A1 FMO GS-OX2 FMO GS-OX3 FMO GS-OX4 CYP94B1 CYP71B2 FMO GS-OX1 CYP76C2 CYP71A22 CYP706A6 CYP96A12 AT5G24155 CYP71B12 AT5G64250 AT5G43440
0.000139809	4	5	31.0003	GO:0080107 8-methylthiopropyl glucosinolate s-oxygenase activity	FMO GS-OX2 FMO GS-OX3 FMO GS-OX4 FMO GS-OX1
0.000178961	68	1478	1.78283	GO:0016491 Oxidoreductase activity	CER1 CSD1 AT1G09500 CYP79F2 CYP79F1 CAT3 ERO1 ALDH5F1 GA3OX2 CYP79B3 CSD2 RD20 AT2G36690 AKR4C8 ChlAKR DOX1 CYP707A4 CYP71B26 CYP71B36 LOX2 DIN11 F3H hemf2 ACX1 LDOX GPX7 CAD5 CAT2 SQE3 ELI3-2 CAD9 AT4G39830 PMSR2 TT7 FLS1 AT5G19440 SQP1 AT5G39580 AT5G42250 DFR FRO7 GA20OX2 CYP715A1 FMO GS-OX2 FMO GS-OX3 FMO GS-OX4 FMO GS-OX1 AT3G04000 SDR1 FADA CYP94B1 CYP71B2 ALDH7B4 AT2G34810 CYP76C2 CYP71A22 …
0.000458579	14	132	4.10989	GO:0016709 Oxidoreductase activity acting on paired donors with incorporation or reduction of molecular oxygen nad(p)h as one donor and incorporation of one atom of oxygen	CYP79F2 CYP79F1 CYP79B3 CYP707A4 CYP71B26 CYP71B36 SQE3 TT7 SQP1 FMO GS-OX2 FMO GS-OX3 FMO GS-OX4 FMO GS-OX1 AT5G24155
0.000530144	9	55	6.34097	GO:0080044 Quercetin 7-o-glucosyltransferase activity	UGT75B1 UGT74E2 UGT85A5 UGT74F2 UGT76E12 UGT76E11 AT4G14090 AT5G05890 UGT73C6
0.000543774	72	1660	1.68074	GO:0003700 Dna-binding transcription factor activity	AT1G10585 AT1G35560 FBH3 HBI1 AT2G29065 NF-YA4 BHLH100 AT3G22100 CDF3 bHLH38 bHLH39 HSF A4A AT4G19520 CDF2 CDF1 LHY NAC019 NAC032 WRI4 MYB29 NGA3 PIF3 AT1G19490 AT1G33760 RAP2.6 RAP2.1 AT2G22200 ERF38 ABS2 SNZ HB-7 WOX11 MYB108 AT3G13040 HYH MYB21 HB-12 HAT1 AT4G38070 Rap2.6L SIGE HAT2 RVE1 ASG4 IAA5 MYB47 KAN2 BBX17 PAP1 MYB90 NAP BBX18 STH CCA1 COL2 RVE8 IAA19 NAC061 MYB94 UNE10 MEE47 MYB74 TT8…
0.000653411	3	3	38.7504	GO:0080102 3-methylthiopropyl glucosinolate s-oxygenase activity	FMO GS-OX2 FMO GS-OX3 FMO GS-OX1
0.000653411	3	3	38.7504	GO:0080104 5-methylthiopropyl glucosinolate s-oxygenase activity	FMO GS-OX2 FMO GS-OX3 FMO GS-OX1
0.000653411	3	3	38.7504	GO:0080106 7-methylthiopropyl glucosinolate s-oxygenase activity	FMO GS-OX2 FMO GS-OX3 FMO GS-OX1
0.00204521	6	28	8.30365	GO:0005372 Water transmembrane transporter activity	PIP2B RD28 PIP2A PIP2;5 PIP1;4 PIP1;5
0.00204521	6	28	8.30365	GO:0015250 Water channel activity	PIP2B RD28 PIP2A PIP2;5 PIP1;4 PIP1;5
0.00204521	16	201	3.08461	GO:0015267 Channel activity	MSL4 AT1G58525 PIP2B RD28 MSL5 PIP2A PIP2;5 PIP1;4 AT4G04340 AT4G15430 PIP1;5 MCA2 NIP6;1 CNGC14 CNGC3 CNBT1
0.00204521	7	40	6.78131	GO:0018455 Alcohol dehydrogenase [nad(p)+] activity	AKR4C8 ChlAKR AT3G04000 SDR1 AT5G42250 AT1G09500 AT5G19440
0.00204521	16	201	3.08461	GO:0022803 Passive transmembrane transporter activity	MSL4 AT1G58525 PIP2B RD28 MSL5 PIP2A PIP2;5 PIP1;4 AT4G04340 AT4G15430 PIP1;5 MCA2 NIP6;1 CNGC14 CNGC3 CNBT1
0.00204521	74	1814	1.58078	GO:0140110 Transcription regulator activity	AT1G10585 AT1G35560 FBH3 HBI1 AT2G29065 NF-YA4 BHLH100 AT3G22100 CDF3 bHLH38 bHLH39 HSF A4A AT4G19520 CDF2 CDF1 LHY NAC019 NAC032 WRI4 MYB29 NGA3 PIF3 AT1G19490 AT1G33760 RAP2.6 RAP2.1 AT2G22200 ERF38 ABS2 SNZ HB-7 WOX11 MYB108 AT3G13040 HYH MYB21 HB-12 HAT1 AT4G38070 MED19A Rap2.6L SIGE HAT2 PAR1 RVE1 ASG4 IAA5 MYB47 KAN2 BBX17 PAP1 MYB90 NAP BBX18 STH CCA1 COL2 RVE8 IAA19 NAC061 MYB94 UNE10 MEE…
0.00706093	4	13	11.9232	GO:0008106 Alcohol dehydrogenase (nadp+) activity	AKR4C8 ChlAKR AT3G04000 SDR1
0.0143886	3	7	16.6073	GO:0004506 Squalene monooxygenase activity	SQE3 SQP1 AT5G24155
0.0150204	4	16	9.68759	GO:0035250 Udp-galactosyltransferase activity	GolS3 GolS2 MGDC MGD2
0.0150204	13	174	2.89514	GO:0043531 Adp binding	AT1G15890 AT1G56520 AT1G56540 AT1G66090 AT4G16940 AT4G16960 AT4G19520 AT4G19530 AT5G22690 AT5G41750 RPS6 AT5G46510 AT5G66900
0.0182398	9	95	3.67109	GO:0030247 Polysaccharide binding	WAK2 AT1G66930 AT1G66940 AT5G01260 AT5G38210 XTH33 XTH8 XTH4 XTH31
0.0191587	6	44	5.28414	GO:0008378 Galactosyltransferase activity	SIP1 GolS3 GolS2 MGDC DIN10 MGD2
0.0191587	3	8	14.5314	GO:0080046 Quercetin 4-o-glucosyltransferase activity	UGT73C6 VTC2 VTC5
0.0204514	4	18	8.61119	GO:0080031 Methyl salicylate esterase activity	MES8 MES16 MES9 MES5
0.0204514	4	18	8.61119	GO:0080032 Methyl jasmonate esterase activity	MES8 MES16 MES9 MES5
0.0244102	12	165	2.81821	GO:0050660 Flavin adenine dinucleotide binding	UVR3 ACX1 FMO GS-OX2 FMO GS-OX3 FMO GS-OX4 FMO GS-OX1 ERO1 AT2G34810 SQE3 SQP1 AT5G24155 AT5G44410
0.0272269	136	4132	1.27542	GO:0016740 Transferase activity	AT1G56720 AT5G38210 WNK4 MPK11 UGT75B1 UGT74E2 GolS3 BCAT-1 ERD9 SD1-13 AT1G15125 SOT17 IGMT1 IGMT4 UGT85A5 AT1G56140 GolS2 GSTU16 RK1 AOAT2 AT1G72030 SNRK2-8 SOT12 ACS4 SCPL13 AT2G31110 CSLB03 CSLB04 TBL37 NATA1 UGT74F2 AK3 GSTF11 MS2 MAPKKK6 GSTU8 BSMT1 scpl16 AHP4 BCAT4 HMT3 UGT76E12 UGT76E11 CRK41 TBL26 ATCSLA15 AT4G14090 CPK15 CRK5 CRK10 CRK14 VTC2 BAT1 AT4G35160 AKN2 SR1 AT5G05890 CIPK5 SMT…
0.0288427	11	147	2.89969	GO:0051213 Dioxygenase activity	GA3OX2 AT2G36690 DOX1 LOX2 DIN11 F3H LDOX FLS1 GA20OX2 AT5G64250 AT1G74440
0.0303009	4	21	7.38102	GO:0004033 Aldo-keto reductase (nadph) activity	AKR4C8 ChlAKR AT3G04000 SDR1
0.0303009	2	3	25.8336	GO:0004096 Catalase activity	CAT3 CAT2
0.0303009	2	3	25.8336	GO:0045430 Chalcone isomerase activity	TT5 CHIL
0.0303009	2	3	25.8336	GO:0046509 1,2-diacylglycerol 3-beta-galactosyltransferase activity	MGDC MGD2
0.0303009	2	3	25.8336	GO:0050736 O-malonyltransferase activity	AT5MAT PMAT1
0.0303009	2	3	25.8336	GO:0080002 Udp-glucose:4-aminobenzoate acylglucosyltransferase activity	UGT75B1 UGT74F2
0.0303009	5	35	5.53576	GO:0080030 Methyl indole-3-acetate esterase activity	MES8 MES16 MES9 MES5 AT5G06570
0.0356741	3	11	10.5683	GO:0045551 Cinnamyl-alcohol dehydrogenase activity	CAD5 ELI3-2 CAD9
0.0356741	3	11	10.5683	GO:0047893 Flavonol 3-o-glucosyltransferase activity	UGT71B1 UGT76E12 UGT78D2
0.0378607	20	385	2.01301	GO:0020037 Heme binding	CAT3 CAT2 HBP1 CYP71B2 CYP79F2 CYP79F1 CYP79B3 CYP76C2 DOX1 CYP707A4 CYP71B26 CYP71B36 CYP71A22 CYP706A6 CYP96A12 TT7 CYP71B12 AT5G39580 CYP715A1 CYP94B1
0.04368	3	12	9.68759	GO:0004709 Map kinase kinase kinase activity	MAPKKK18 MAPKKK17 MEKK3
0.04368	3	12	9.68759	GO:0016872 Intramolecular lyase activity	MIPS1 TT5 CHIL
0.0510551	2	4	19.3752	GO:0016420 Malonyltransferase activity	AT5MAT PMAT1
0.0510551	2	4	19.3752	GO:0046423 Allene-oxide cyclase activity	AOC2 AOC1
0.0604131	17	323	2.03949	GO:0016747 Acyltransferase activity transferring groups other than amino-acyl groups	AT1G72030 SCPL13 AT2G31110 TBL37 NATA1 scpl16 TBL26 BAT1 TT4 WSD1 AT5G41060 KAT5 KCS2 AT5MAT PMAT1 KCS3 AT4G31050
0.0612443	4	27	5.74079	GO:0004499 N,n-dimethylaniline monooxygenase activity	FMO GS-OX2 FMO GS-OX3 FMO GS-OX4 FMO GS-OX1
0.063515	39	979	1.54368	GO:0000976 Transcription cis-regulatory region binding	AT1G10585 KAN2 FBH3 NF-YA4 BHLH100 AT3G22100 bHLH38 bHLH39 HSF A4A AT4G19520 TRY LHY WRI4 AT4G00238 TT8 CDF1 PIF3 AT1G35560 NAP NAC032 HBI1 BBX18 ERF38 ABS2 AT2G42040 HB-7 MYB108 HYH MYB94 HB-12 MYB74 IAA1 HAT1 AT5G01200 MYB29 Rap2.6L CDF2 MYB34 LOB
0.063515	39	979	1.54368	GO:0001067 Transcription regulatory region nucleic acid binding	AT1G10585 KAN2 FBH3 NF-YA4 BHLH100 AT3G22100 bHLH38 bHLH39 HSF A4A AT4G19520 TRY LHY WRI4 AT4G00238 TT8 CDF1 PIF3 AT1G35560 NAP NAC032 HBI1 BBX18 ERF38 ABS2 AT2G42040 HB-7 MYB108 HYH MYB94 HB-12 MYB74 IAA1 HAT1 AT5G01200 MYB29 Rap2.6L CDF2 MYB34 LOB
0.063515	7	82	3.30796	GO:0016769 Transferase activity transferring nitrogenous groups	BCAT-1 AOAT2 ACS4 BCAT4 CAT3 TAT7 CORI3
0.0662203	48	1270	1.46458	GO:0043565 Sequence-specific dna binding	AT1G10585 KAN2 AT1G35560 FBH3 AT2G22200 AT2G29065 NF-YA4 BHLH100 HB-7 MYB108 AT3G22100 MYB21 bHLH38 bHLH39 HB-12 HSF A4A AT4G19520 TRY LHY WRI4 CCA1 RVE8 MYB94 AT4G00238 TT8 CDF1 AT1G19490 AT2G36410 HAT1 HAT2 PIF3 NAP NAC032 HBI1 BBX18 TBL37 ERF38 ABS2 AT2G42040 HYH MYB74 IAA1 AT5G01200 MYB29 Rap2.6L CDF2 MYB34 LOB
0.0671848	3	15	7.75007	GO:0005227 Calcium-activated cation channel activity	AT1G58525 AT4G04340 AT4G15430
0.0671848	2	5	15.5001	GO:0016207 4-coumarate-coa ligase activity	4CL3 4CL5
0.0671848	11	176	2.4219	GO:0016616 Oxidoreductase activity acting on the ch-oh group of donors nad or nadp as acceptor	AT1G09500 AKR4C8 ChlAKR CAD5 ELI3-2 CAD9 AT5G19440 AT5G42250 DFR AT3G04000 SDR1
0.0671848	3	15	7.75007	GO:0016844 Strictosidine synthase activity	SSL2 AT3G57010 AT3G57020
0.0671848	3	15	7.75007	GO:0022839 Monoatomic ion-gated channel activity	AT1G58525 AT4G04340 AT4G15430
0.0671848	2	5	15.5001	GO:0047274 Galactinol-sucrose galactosyltransferase activity	SIP1 DIN10
0.0698171	4	30	5.16671	GO:0016405 Coa-ligase activity	4CL3 4CL5 BAT1 WSD1
0.0698171	4	30	5.16671	GO:0016878 Acid-thiol ligase activity	4CL3 4CL5 BAT1 WSD1
0.0698171	20	421	1.84087	GO:0046906 Tetrapyrrole binding	CAT3 CAT2 HBP1 CYP71B2 CYP79F2 CYP79F1 CYP79B3 CYP76C2 DOX1 CYP707A4 CYP71B26 CYP71B36 CYP71A22 CYP706A6 CYP96A12 TT7 CYP71B12 AT5G39580 CYP715A1 CYP94B1
0.0698171	5	47	4.12238	GO:0050897 Cobalt ion binding	CAT3 ARGAH2 CAT2 LTI30 ALN
0.0698171	39	998	1.51429	GO:1990837 Sequence-specific double-stranded dna binding	AT1G10585 KAN2 FBH3 NF-YA4 BHLH100 AT3G22100 bHLH38 bHLH39 HSF A4A AT4G19520 TRY LHY WRI4 AT4G00238 TT8 CDF1 PIF3 AT1G35560 NAP NAC032 HBI1 BBX18 ERF38 ABS2 AT2G42040 HB-7 MYB108 HYH MYB94 HB-12 MYB74 IAA1 HAT1 AT5G01200 MYB29 Rap2.6L CDF2 MYB34 LOB
0.0723755	47	1258	1.44775	GO:0046914 Transition metal ion binding	CAT3 ALDH5F1 ARGAH2 CAT2 CSD1 PAP8 CSD2 AT5G42250 SLP1 LTI30 PCAP1 RAB18 CER1 CYP71B2 CYP79F2 CYP79F1 BBX17 BBX18 CYP79B3 STH CYP76C2 AT3G02010 COL2 MS2 CYP707A4 HMT3 CYP71B26 CYP71B36 CYP71A22 ALN CYP706A6 CAD5 ELI3-2 CAD9 CYP96A12 AT4G39830 TT7 COL1 AT5G22920 CYP71B12 AT5G26700 AT5G38940 TZP CYP715A1 BETA-OHASE 2 AT5G56840 CYP94B1
0.0731062	18	368	1.8954	GO:0005506 Iron ion binding	PAP8 CER1 CYP71B2 CYP79F2 CYP79F1 CYP79B3 CYP76C2 CYP707A4 CYP71B26 CYP71B36 CYP71A22 CYP706A6 CYP96A12 TT7 CYP71B12 CYP715A1 BETA-OHASE 2 CYP94B1
0.0768363	6	68	3.41915	GO:0016706 2-oxoglutarate-dependent dioxygenase activity	GA3OX2 F3H FLS1 GA20OX2 AT2G36690 LDOX
0.092126	4	33	4.69701	GO:0016762 Xyloglucan:xyloglucosyl transferase activity	XTH33 XTH8 XTH4 XTH31
0.10279	18	383	1.82117	GO:0030246 Carbohydrate binding	COR15A SD1-13 WAK2 AT1G52000 RK1 AT1G66930 AT1G66940 JAL23 F3H LDOX AT5G01260 FLS1 AT5G24080 AT5G38210 XTH33 XTH8 XTH4 XTH31
0.105239	5	53	3.65569	GO:0042887 Amide transmembrane transporter activity	UPS2 NIP6;1 AT1G22570 AT1G72120 SUC5
0.106862	3	19	6.11848	GO:0004022 Alcohol dehydrogenase (nad+) activity	AT5G42250 AT1G09500 AT5G19440
0.106862	6	74	3.14192	GO:0050661 Nadp binding	AKR4C8 ChlAKR FMO GS-OX2 FMO GS-OX3 FMO GS-OX4 FMO GS-OX1
0.107932	21	475	1.71317	GO:0016798 Hydrolase activity acting on glycosyl bonds	BGLU40 BGLU1 PARG2 TEJ LOG5 BGAL10 AT1G48100 XTH31 XTH33 AT1G10640 XTH8 AT1G60590 XTH4 AT3G04010 BGL2 AT4G19520 AT4G19530 AT4G23820 BMY3 AT5G44680 RPS6
0.109418	2	7	11.0715	GO:0004084 Branched-chain-amino-acid transaminase activity	BCAT-1 BCAT4
0.115541	3	20	5.81255	GO:0030551 Cyclic nucleotide binding	CNGC14 CNGC3 CNBT1
0.115541	3	20	5.81255	GO:0030552 Camp binding	CNGC14 CNGC3 CNBT1
0.115541	3	20	5.81255	GO:0030553 Cgmp binding	CNGC14 CNGC3 CNBT1
0.117191	41	1112	1.42874	GO:0003690 Double-stranded dna binding	AT1G10585 KAN2 FBH3 NF-YA4 BHLH100 AT3G22100 bHLH38 bHLH39 MSH6 HSF A4A AT4G19520 TRY LHY WRI4 GRP7 AT4G00238 TT8 CDF1 PIF3 AT1G35560 NAP NAC032 HBI1 BBX18 ERF38 ABS2 AT2G42040 HB-7 MYB108 HYH MYB94 HB-12 MYB74 IAA1 HAT1 AT5G01200 MYB29 Rap2.6L CDF2 MYB34 LOB
0.117191	15	308	1.88719	GO:0052689 Carboxylic ester hydrolase activity	CLH1 AT1G73480 PLA2-ALPHA MES8 DAD1 ICME-LIKE2 MES16 MES9 MES5 AT5G19730 PGL5 AT3G48460 CDEF1 AT1G58525 AT5G06570
0.119993	45	1247	1.39837	GO:0005215 Transporter activity	ACA.l ABCC11 AT1G33110 MSL4 AT1G58525 SUC5 AT1G79520 UPS2 AT2G04050 AT2G28780 PIP2B RD28 ABCC4 MSL5 AT3G21670 SWEET4 PIP2A PIP2;5 PIP1;4 AT4G04340 AT4G15430 AT4G21910 PIP1;5 SAG29 NIP6;1 MCA2 AT3G16180 UMAMIT29 AT1G22570 AT1G57980 AT1G68570 UMAMIT36 AT1G72120 STP14 ABCC13 CNGC14 CNGC3 CNBT1 UMAMIT46 SULTR3;1 AT3G59310 AT3G59330 AT4G18205 UMAMIT21 ProT3
0.119993	104	3280	1.22867	GO:0043168 Anion binding	LOX2 TUB5 AT1G69480 GSTF11 UVR3 ACX1 AT4G25940 AT5G10410 GSTF12 TUA5 AKR4C8 ChlAKR JAR1 PCAP1 AT5G13370 MPK11 MAPKKK18 SD1-13 ACA.l AT1G14250 AT1G15890 WAK2 RABG3B ABCC11 AT1G35710 LYK3 PERK15 AT1G56140 AT1G56520 AT1G56540 AT1G56720 FMO GS-OX2 FMO GS-OX3 FMO GS-OX4 4CL3 RK1 FMO GS-OX1 AT1G66090 AT1G66930 AT1G69790 AOAT2 ERO1 SNRK2-8 UPS2 ABCC13 ACS4 CNGC14 MAPKKK17 AT2G34810 ABCG1 AT2G42040 AT2G4…
0.121545	9	150	2.32502	GO:0005216 Monoatomic ion channel activity	MSL4 AT1G58525 MSL5 AT4G04340 AT4G15430 MCA2 CNGC14 CNGC3 CNBT1
0.121545	44	1217	1.401	GO:0022857 Transmembrane transporter activity	ABCC11 AT1G33110 MSL4 AT1G58525 SUC5 AT1G79520 UPS2 AT2G04050 AT2G28780 PIP2B RD28 ABCC4 MSL5 AT3G21670 SWEET4 PIP2A PIP2;5 PIP1;4 AT4G04340 AT4G15430 AT4G21910 PIP1;5 SAG29 NIP6;1 MCA2 AT3G16180 UMAMIT29 AT1G22570 AT1G57980 AT1G68570 UMAMIT36 AT1G72120 STP14 ABCC13 CNGC14 CNGC3 CNBT1 UMAMIT46 SULTR3;1 AT3G59310 AT3G59330 AT4G18205 UMAMIT21 ProT3
0.121545	3	21	5.53576	GO:0099094 Ligand-gated monoatomic cation channel activity	AT1G58525 AT4G04340 AT4G15430
0.125282	2	8	9.68759	GO:0047216 Inositol 3-alpha-galactosyltransferase activity	GolS3 GolS2
0.127926	6	80	2.90628	GO:0008483 Transaminase activity	BCAT-1 AOAT2 ACS4 BCAT4 TAT7 CORI3
0.148488	11	209	2.03949	GO:0016614 Oxidoreductase activity acting on ch-oh group of donors	AT1G09500 AKR4C8 ChlAKR CAD5 ELI3-2 CAD9 AT5G19440 AT5G42250 DFR AT3G04000 SDR1
0.150958	4	41	3.78052	GO:0016701 Oxidoreductase activity acting on single donors with incorporation of molecular oxygen	DOX1 LOX2 AT5G64250 AT1G74440
0.155662	5	62	3.12503	GO:0004364 Glutathione transferase activity	ERD9 GSTU16 GSTF11 GSTU8 GSTF12
0.159983	4	42	3.69051	GO:0048029 Monosaccharide binding	COR15A F3H LDOX FLS1
0.165976	2	10	7.75007	GO:0004032 Aldose reductase (nadph) activity	AKR4C8 ChlAKR
0.165976	2	10	7.75007	GO:0004784 Superoxide dismutase activity	CSD1 CSD2
0.165976	2	10	7.75007	GO:0008169 C-methyltransferase activity	SMT1 BSMT1
0.165976	4	43	3.60468	GO:0008171 O-methyltransferase activity	IGMT1 IGMT4 AT4G35160 BSMT1
0.165976	2	10	7.75007	GO:0008172 S-methyltransferase activity	MS2 HMT3
0.165976	2	10	7.75007	GO:0016721 Oxidoreductase activity acting on superoxide radicals as acceptor	CSD1 CSD2
0.165976	3	25	4.65004	GO:0019187 Beta-1,4-mannosyltransferase activity	CSLB03 CSLB04 ATCSLA15
0.165976	2	10	7.75007	GO:0047429 Nucleoside triphosphate diphosphatase activity	AT3G25400 AT4G29700
0.165976	3	25	4.65004	GO:0051753 Mannan synthase activity	CSLB03 CSLB04 ATCSLA15
0.165976	25	633	1.53042	GO:0106310 Protein serine kinase activity	MPK11 MAPKKK18 SD1-13 WAK2 AT1G35710 PERK15 AT1G56140 RK1 AT1G66930 AT1G69790 SNRK2-8 MAPKKK17 MAPKKK6 AT3G47570 CRK41 MEKK3 CPK15 CRK5 CRK10 CRK14 SR1 CIPK5 AT5G24080 AT5G38210 WNK4
0.183076	6	90	2.58336	GO:0019901 Protein kinase binding	AHP4 CYCP2;1 MAPKKK18 MAPKKK17 RLP23 ABI1
0.183527	7	115	2.35872	GO:0031406 Carboxylic acid binding	LOX2 ACX1 JAR1 AT5G13370 F3H LDOX FLS1
0.183527	7	115	2.35872	GO:0043177 Organic acid binding	LOX2 ACX1 JAR1 AT5G13370 F3H LDOX FLS1
0.19012	8	142	2.18312	GO:0019900 Kinase binding	AHP4 CYCP2;1 CBL1 MAPKKK18 MAPKKK17 RLP23 ABI1 SR1
0.19012	2	11	7.04552	GO:0070568 Guanylyltransferase activity	VTC2 VTC5
0.191672	6	92	2.5272	GO:0022836 Gated channel activity	MSL4 AT1G58525 MSL5 AT4G04340 AT4G15430 CNGC14

## Sheet: F-box DEGs
#-------------------------------------------------------------------------------
#Differentielly expressed genes from RNAseq (Ortiz-García et al. 2022; 10.3389/fpls.2022.928386)
#wt IAM vs wt ctrl
#p values adjustment: fdr
#FDR filtered (q-value < 0.05)
#Expression threshold (log2FC > 1)
#-------------------------------------------------------------------------------
GeneID	log2FC Ratio	FDR (adj. p-value)	Description
AT2G17830	1.3917	6.22e-08	F-box and associated interaction domains-containing protein
#-------------------------------------------------------------------------------
#Differentielly expressed genes from RNAseq (Ortiz-García et al. 2022; 10.3389/fpls.2022.928386)
#ami1 IAM vs wt ctrl
#p values adjustment: fdr
#FDR filtered (q-value < 0.05)
#Expression threshold (log2FC > 1)
#-------------------------------------------------------------------------------
GeneID	log2FC Ratio	FDR (adj. p-value)	Description
AT4G14090	1.89466	4.53e-10	anthocyanin 5-O-glucosyltransferase [Arabidopsis thaliana]
AT1G78280	-1.23174	1.44e-106	F-box protein [Arabidopsis thaliana]
AT4G33290	-1.63175	3.36e-06	F-box/kelch-repeat protein [Arabidopsis thaliana]
AT5G04010	-2.50622	0.000872575	probable F-box protein [Arabidopsis thaliana]
AT5G65850	-2.50622	0.000873021	F-box protein [Arabidopsis thaliana]
#-------------------------------------------------------------------------------
#List of 686 potential F-box protein encoding genes from Arabidopsis thalina was extracted from Gagne et al. 2002; 10.1073/pnas.162339999
#-------------------------------------------------------------------------------

## Sheet: TF DEGs
#-------------------------------------------------------------------------------
#Differentielly expressed genes from RNAseq (Ortiz-García et al. 2022; 10.3389/fpls.2022.928386)
#wt IAM vs wt ctrl
#p values adjustment: fdr
#FDR filtered (q-value < 0.05)
#Expression threshold (log2FC > 1)
#-------------------------------------------------------------------------------
GeneID	log2FC Ratio	FDR (adj. p-value)	Description
AT5G44210	2.19134	0.000757938	ERF9, ATERF9, ATERF-9 | erf domain protein 9
AT4G21440	1.70432	4.76e-15	ATMYB102, ATM4, MYB102 | MYB-like 102
AT4G05100	1.43579	7.01e-42	AtMYB74, MYB74 | myb domain protein 74
AT1G18710	1.29733	4.06e-13	AtMYB47, MYB47 | myb domain protein 47
AT1G02340	1.19531	0.000675249	HFR1, RSF1, FBI1, REP1 | basic helix-loop-helix (bHLH) DNA-binding superfamily protein
AT1G01030	1.00807	4.52e-06	NGA3 | AP2/B3-like transcriptional factor family protein
#-------------------------------------------------------------------------------
#Differentielly expressed genes from RNAseq (Ortiz-García et al. 2022; 10.3389/fpls.2022.928386)
#ami1 IAM vs wt ctrl
#p values adjustment: fdr
#FDR filtered (q-value < 0.05)
#Expression threshold (log2FC > 1)
#-------------------------------------------------------------------------------
GeneID	log2FC Ratio	FDR (adj. p-value)	Description
AT1G66390	4.58654	1.04e-05	transcription factor MYB90 [Arabidopsis thaliana]
AT3G27970	3.28168	0.000753072	exonuclease-like protein [Arabidopsis thaliana]
AT4G21440	3.21457	5.39e-70	ATMYB102, ATM4, MYB102 | R2R3 family MYB transcription factor [Arabidopsis thaliana]
AT3G27810	2.83808	8.6e-05	transcription factor MYB21 [Arabidopsis thaliana]
AT2G41240	2.75222	7.65e-27	transcription factor bHLH100 [Arabidopsis thaliana]
AT5G53200	2.62718	8.84e-05	transcription factor TRY [Arabidopsis thaliana]
AT3G56970	2.40835	5.29e-17	transcription factor ORG2 [Arabidopsis thaliana]
AT3G56980	2.38405	9.02e-11	transcription factor ORG3 [Arabidopsis thaliana]
AT2G21320	2.29376	1.44e-08	B-box zinc finger family protein [Arabidopsis thaliana]
AT5G15850	2.10893	1.28e-123	zinc finger protein CONSTANS-LIKE 1 [Arabidopsis thaliana]
AT2G46680	2.09789	2.26e-94	homeobox-leucine zipper protein ATHB-7 [Arabidopsis thaliana]
AT1G69490	2.06258	6.38e-19	NAC transcription factor protein family [Arabidopsis thaliana]
AT3G02380	1.996	1.72e-58	zinc finger protein CONSTANS-LIKE 2 [Arabidopsis thaliana]
AT1G56650	1.89195	1.99e-14	transcription factor MYB75 [Arabidopsis thaliana]
AT5G39660	1.82499	1.28e-19	cycling DOF factor 2 [Arabidopsis thaliana]
AT3G22100	1.74676	0.000101272	transcription factor bHLH117 [Arabidopsis thaliana]
AT1G52890	1.71313	6.69e-170	NAC domain-containing protein 19 [Arabidopsis thaliana]
AT2G22200	1.65365	2.33e-05	ethylene-responsive transcription factor ERF056 [Arabidopsis thaliana]
AT4G00050	1.56229	2.03e-33	transcription factor UNE10 [Arabidopsis thaliana]
AT5G13330	1.45138	1.39e-07	ethylene-responsive transcription factor ERF113 [Arabidopsis thaliana]
AT3G47500	1.4223	7.04e-30	cyclic DOF factor 3 [Arabidopsis thaliana]
AT1G51140	1.42081	2.59e-24	transcription factor bHLH122 [Arabidopsis thaliana]
AT1G19490	1.40835	0.000138019	basic-leucine zipper transcription factor family protein [Arabidopsis thaliana]
AT5G47610	1.38687	0.000762718	RING-H2 finger protein ATL79 [Arabidopsis thaliana]
AT4G05100	1.33619	1.38e-57	myb domain protein 74 [Arabidopsis thaliana]
AT1G01030	1.26293	2.01e-15	B3 domain-containing transcription factor NGA3 [Arabidopsis thaliana]
AT2G35700	1.24153	0.000398304	ethylene-responsive transcription factor ERF038 [Arabidopsis thaliana]
AT1G43160	1.18598	1.2e-100	ethylene-responsive transcription factor RAP2-6 [Arabidopsis thaliana]
AT2G36080	1.18403	6.21e-08	B3 DNA-binding domain transcription factor [Arabidopsis thaliana]
AT5G60890	1.15575	6.47e-21	myb domain protein 34 [Arabidopsis thaliana]
AT5G62430	1.14308	1.26e-19	cycling DOF factor 1 [Arabidopsis thaliana]
AT4G09820	1.13612	0.000331901	transcription factor TT8 [Arabidopsis thaliana]
AT2G34720	1.13282	3.68e-16	nuclear transcription factor Y subunit A-4 [Arabidopsis thaliana]
AT3G61890	1.12327	6.36e-30	homeobox-leucine zipper protein ATHB-12 [Arabidopsis thaliana]
AT1G77450	1.11779	2.43e-152	NAC domain containing protein 32 [Arabidopsis thaliana]
AT1G09530	1.11705	5.32e-35	transcription factor PIF3 [Arabidopsis thaliana]
AT3G13040	1.0941	2.1e-53	transfactor-like protein [Arabidopsis thaliana]
AT1G35560	1.0659	0.000199912	transcription factor TCP23 [Arabidopsis thaliana]
AT2G39250	1.05506	2e-07	AP2-like ethylene-responsive transcription factor SNZ [Arabidopsis thaliana]
AT3G06490	1.0261	6.08e-08	MY108_ARATH/0/RecName: Full=Transcription factor MYB108; AltName: Full=Myb-related protein 108; Short=AtMYB108; AltName: Full=Protein BOTRYTIS-SUSCEPTIBLE 1 [Arabidopsis thaliana]
AT1G32240	1.01525	6.18e-05	probable transcription factor KAN2 [Arabidopsis thaliana]
AT5G07690	1.01238	5.01e-06	myb domain protein 29 [Arabidopsis thaliana]
AT1G18710	1.00158	2.93e-15	myb domain protein 47 [Arabidopsis thaliana]
AT3G47600	1.00158	6.52e-09	MYB transcription factor [Arabidopsis thaliana]
AT1G46768	1.00158	0.000292374	ethylene-responsive transcription factor RAP2-1 [Arabidopsis thaliana]
AT4G17460	-1.0012	8.49e-26	homeobox-leucine zipper protein HAT1 [Arabidopsis thaliana]
AT1G49130	-1.01581	5.24e-06	zinc finger protein CONSTANS-LIKE 8 [Arabidopsis thaliana]
AT4G31650	-1.01937	0.000188126	B3 domain-containing protein REM6 [Arabidopsis thaliana]
AT4G18880	-1.03844	1.05e-27	heat stress transcription factor A-4a [Arabidopsis thaliana]
AT2G15880	-1.08061	1.14e-69	pollen-specific leucine-rich repeat extensin-like protein 3 [Arabidopsis thaliana]
AT1G33760	-1.10183	2.32e-09	ethylene-responsive transcription factor ERF022 [Arabidopsis thaliana]
AT2G18300	-1.23009	6.12e-40	transcription factor bHLH64 [Arabidopsis thaliana]
AT3G48100	-1.39074	9.42e-07	two-component response regulator ARR5 [Arabidopsis thaliana]
AT5G47370	-1.39074	9.22e-65	homeobox-leucine zipper protein HAT2 [Arabidopsis thaliana]
AT1G79700	-2.13736	1.2e-78	AP2-like ethylene-responsive transcription factor WRI4 [Arabidopsis thaliana]
AT3G03660	-2.61313	5.25e-06	WUSCHEL related homeobox 11 [Arabidopsis thaliana]
AT3G44350	-4.17501	9.36e-13	putative NAC domain-containing protein 61 [Arabidopsis thaliana]
#-------------------------------------------------------------------------------
#List of 1773 potential transcription factor encoding genes from Arabidopsis thalina was obtained from the PlantTFDB v5.0; https://planttfdb.gao-lab.org/
#Genes that are consitently induced both in wt and in the ami1-2 mutant are highlighted in yellow
#-------------------------------------------------------------------------------
